# Supplementary material for: Knowledge, attitude and practice of influenza vaccination among Lebanese parents: A cross-sectional survey from a developing country
Source: PLoS One. 2021 Oct 14;16(10):e0258258. doi: 10.1371/journal.pone.0258258 (PMC8516244; doi:10.1371/journal.pone.0258258)
Supplement: S1 File — (XLSX) [file pone.0258258.s005.xlsx]

## Sheet: S4 file minimal dataset
Quest_Number	Demo_school	Demo_child_age	Demo_child_Grade	Demo_child_Gender	Demo_child_Order	Demo_Parents_Filling	Demo_Parents_mother_age	Demo_Parents_mother_employment	Demo_Parents_mother_education	Demo_Parents_father_age	Demo_Parents_father_employment	Demo_Parents_father_education	Demo_Parents_Income	Knowledge_Believes_Q1	Knowledge_Believes_Q1_100	Knowledge_Believes_Q2	Knowledge_Believes_Q2_100	Knowledge_Believes_Q3	Knowledge_Believes_Q3_100	Knowledge_Believes_Q4	Knowledge_Believes_Q4_100	Knowledge_Believes_Q5	Knowledge_Believes_Q5_100	Knowledge_Believes_Q6	Knowledge_Believes_Q6_100	Knowledge_Believes_Q7a	Knowledge_Believes_Q7a_100	Knowledge_Believes_Q7b	Knowledge_Believes_Q7b_100	Knowledge_Believes_Q7c	Knowledge_Believes_Q7c_100	Knowledge_Believes_Q7d	Knowledge_Believes_Q7d_100	Knowledge_Believes_Q7e	Knowledge_Believes_Q7e_100	Knowledge_Believes_Q8	Knowledge_Believes_Q8_100	Knowledge_Believes_Q9	Knowledge_Believes_Q9_100	Knowledge_Believes_Q10	Knowledge_Believes_Q10_100	Knowledge_Believes_Q11	Knowledge_Believes_Q11_100	Knowledge_Believes_Q12	Knowledge_Believes_Q12_100	Knowledge_Believes_Q13	Knowledge_Believes_Q13_100	Knowledge_Believes_Q14	Knowledge_Believes_Q14_100
1	1	13.2	2	1	1	1	4	3	1	4	1	1	1	1	100	1	100	2	75	4	25	3	50	4	25	4	25	4	25	4	25	4	25	4	25	3	50	.	.	2	75	3	50	4	25	3	50	4	25
281	2	14.1	3	2	1	2	3	3	3	3	2	3	.	1	100	2	75	5	0	3	50	4	25	3	50	2	75	4	25	3	50	2	75	2	75	2	75	2	75	2	75	2	75	4	25	4	25	4	25
226	2	12	3	2	2	2	3	3	3	3	2	3	.	1	100	2	75	5	0	3	50	4	25	3	50	2	75	4	25	3	50	2	75	2	75	2	75	2	75	2	75	2	75	4	25	4	25	4	25
274	2	14	4	2	2	2	3	2	3	4	1	2	1	1	100	1	100	5	0	2	75	2	75	.	.	.	.	.	.	.	.	.	.	.	.	.	.	4	25	1	100	4	25	4	25	4	25	4	25
224	2	12.6	3	2	2	1	3	3	3	4	2	3	1	1	100	1	100	5	0	4	25	5	0	4	25	4	25	4	25	4	25	4	25	4	25	4	25	4	25	1	100	4	25	5	0	2	75	5	0
304	2	14	.	1	2	2	3	3	4	3	1	2	1	2	75	2	75	2	75	4	25	4	25	4	25	4	25	5	0	5	0	5	0	5	0	4	25	2	75	.	.	2	75	5	0	4	25	5	0
280	2	14.3	.	2	2	2	3	3	4	3	1	3	1	2	75	2	75	4	25	4	25	2	75	4	25	.	.	.	.	.	.	.	.	.	.	.	.	2	75	2	75	4	25	4	25	.	.	4	25
211	2	12	3	2	1	1	3	3	3	.	1	2	.	1	100	1	100	4	25	4	25	2	75	4	25	4	25	4	25	4	25	4	25	.	.	4	25	2	75	1	100	1	100	5	0	4	25	5	0
256	2	16.3	3	2	2	2	4	3	3	4	1	2	1	.	.	.	.	.	.	.	.	.	.	.	.	.	.	.	.	.	.	.	.	.	.	.	.	1	100	1	100	2	75	1	100	3	50	1	100
234	2	14.5	3	2	1	2	3	3	2	3	1	2	1	1	100	1	100	3	50	2	75	4	25	4	25	.	.	.	.	.	.	1	100	.	.	1	100	1	100	1	100	1	100	5	0	2	75	5	0
58	1	.	1	2	1	2	3	1	5	3	1	4	2	1	100	1	100	4	25	3	50	4	25	4	25	4	25	2	75	4	25	4	25	4	25	2	75	4	25	2	75	2	75	4	25	2	75	4	25
184	2	16.7	3	2	2	2	3	3	4	.	2	3	.	1	100	1	100	1	100	3	50	4	25	2	75	3	50	5	0	4	25	4	25	3	50	2	75	5	0	4	25	2	75	4	25	5	0	4	25
309	2	13	3	1	1	2	3	3	3	3	2	2	.	1	100	1	100	1	100	2	75	3	50	4	25	4	25	2	75	4	25	3	50	3	50	3	50	4	25	2	75	2	75	4	25	3	50	4	25
186	2	16	3	2	2	2	3	3	3	3	2	4	1	2	75	1	100	2	75	4	25	3	50	3	50	.	.	.	.	.	.	.	.	.	.	3	50	2	75	2	75	2	75	4	25	3	50	3	50
25	1	14.9	3	2	1	1	3	2	2	4	2	2	.	1	100	1	100	2	75	3	50	4	25	3	50	3	50	2	75	3	50	3	50	3	50	3	50	3	50	4	25	2	75	4	25	3	50	4	25
294	2	12	4	1	1	1	3	3	1	3	2	2	.	1	100	2	75	3	50	1	100	3	50	3	50	3	50	4	25	4	25	4	25	3	50	3	50	2	75	2	75	3	50	5	0	3	50	4	25
250	2	13	3	2	1	2	3	3	2	3	1	5	.	1	100	1	100	5	0	2	75	2	75	2	75	5	0	5	0	5	0	5	0	5	0	4	25	4	25	1	100	1	100	4	25	3	50	4	25
110	1	11.4	3	2	2	2	3	3	5	3	1	5	2	1	100	1	100	5	0	3	50	4	25	1	100	5	0	5	0	5	0	4	25	3	50	3	50	4	25	1	100	2	75	4	25	3	50	4	25
203	2	11	3	2	2	1	3	3	3	4	2	5	1	1	100	1	100	1	100	1	100	2	75	1	100	1	100	3	50	3	50	3	50	3	50	2	75	1	100	1	100	1	100	5	0	4	25	4	25
6	1	.	3	2	1	1	4	2	5	4	2	3	.	2	75	2	75	4	25	4	25	3	50	3	50	4	25	4	25	4	25	4	25	4	25	4	25	4	25	2	75	.	.	4	25	2	75	3	50
246	2	12.4	3	2	2	2	3	3	3	4	1	2	1	1	100	1	100	5	0	3	50	4	25	4	25	4	25	4	25	4	25	4	25	4	25	1	100	4	25	1	100	1	100	5	0	.	.	5	0
295	2	14	2	2	2	2	2	3	2	3	1	4	.	1	100	1	100	5	0	1	100	5	0	4	25	.	.	.	.	.	.	.	.	2	75	.	.	2	75	1	100	1	100	5	0	.	.	4	25
50	1	9.8	2	1	1	2	3	1	3	3	2	5	.	1	100	4	25	4	25	3	50	4	25	4	25	3	50	4	25	4	25	3	50	3	50	4	25	4	25	2	75	2	75	4	25	2	75	3	50
257	2	12.6	3	2	2	2	3	2	2	4	1	3	1	1	100	1	100	1	100	3	50	3	50	3	50	.	.	.	.	.	.	.	.	.	.	.	.	4	25	2	75	2	75	4	25	4	25	4	25
124	1	12.9	3	1	2	1	3	2	5	3	1	5	3	2	75	2	75	3	50	3	50	2	75	4	25	4	25	4	25	3	50	3	50	4	25	4	25	2	75	2	75	2	75	4	25	3	50	4	25
305	2	12.2	3	1	2	2	3	2	2	4	2	2	1	1	100	2	75	3	50	2	75	2	75	2	75	2	75	3	50	3	50	3	50	3	50	3	50	4	25	2	75	2	75	4	25	2	75	4	25
298	2	13	3	2	2	1	3	3	3	3	1	3	2	1	100	2	75	4	25	2	75	2	75	1	100	.	.	.	.	.	.	.	.	.	.	.	.	2	75	2	75	2	75	2	75	5	0	.	.
188	2	14	.	2	1	1	3	1	2	3	2	5	1	1	100	2	75	5	0	3	50	3	50	3	50	1	100	1	100	1	100	1	100	1	100	1	100	1	100	1	100	1	100	4	25	2	75	5	0
214	2	13	3	1	2	2	1	2	3	2	.	1	2	2	75	5	0	3	50	3	50	3	50	1	100	1	100	1	100	1	100	1	100	1	100	1	100	1	100	1	100	4	25	2	75	5	0	4	25
93	1	7	2	2	1	2	3	2	5	3	2	3	3	2	75	1	100	3	50	4	25	1	100	4	25	5	0	5	0	5	0	5	0	5	0	5	0	3	50	3	50	.	.	5	0	3	50	4	25
286	2	15	3	1	2	2	3	3	3	3	1	3	1	2	75	3	50	4	25	4	25	4	25	4	25	4	25	5	0	4	25	4	25	4	25	3	50	2	75	2	75	3	50	4	25	2	75	4	25
160	1	6.1	2	1	2	2	3	2	5	3	1	5	.	1	100	1	100	4	25	4	25	2	75	4	25	4	25	4	25	4	25	4	25	4	25	4	25	4	25	2	75	2	75	5	0	3	50	5	0
156	1	3	1	2	1	2	2	3	5	3	2	5	2	2	75	2	75	3	50	3	50	.	.	4	25	4	25	4	25	4	25	4	25	4	25	4	25	2	75	2	75	2	75	4	25	3	50	4	25
221	2	12	3	2	2	2	3	3	2	4	1	4	1	1	100	2	75	5	0	5	0	2	75	4	25	5	0	5	0	5	0	5	0	5	0	2	75	4	25	1	100	2	75	5	0	3	50	5	0
259	2	13	3	2	2	1	3	3	2	.	1	4	.	1	100	2	75	5	0	1	100	4	25	1	100	5	0	3	50	5	0	3	50	4	25	.	.	1	100	2	75	4	25	4	25	3	50	4	25
321	2	14	3	2	2	1	3	3	2	3	2	3	1	2	75	2	75	4	25	3	50	4	25	2	75	4	25	4	25	4	25	4	25	4	25	4	25	4	25	2	75	2	75	4	25	4	25	4	25
8	1	16.8	4	1	2	1	4	1	5	3	1	5	2	1	100	1	100	3	50	3	50	3	50	3	50	3	50	3	50	3	50	3	50	3	50	3	50	3	50	2	75	2	75	4	25	3	50	4	25
225	2	12.5	3	.	1	1	2	1	3	3	1	3	2	1	100	1	100	1	100	1	100	1	100	2	75	4	25	4	25	4	25	3	50	4	25	5	0	4	25	1	100	4	25	4	25	3	50	4	25
4	1	11.9	2	1	2	1	3	1	3	4	1	3	2	1	100	1	100	5	0	3	50	2	75	4	25	4	25	3	50	4	25	4	25	4	25	5	0	4	25	1	100	4	25	4	25	3	50	4	25
173	1	7.6	2	1	2	.	3	2	5	3	2	5	2	1	100	1	100	4	25	3	50	2	75	4	25	3	50	3	50	3	50	3	50	3	50	3	50	2	75	2	75	2	75	4	25	2	75	3	50
36	1	9.5	2	2	2	2	3	1	4	3	1	4	2	1	100	2	75	4	25	3	50	3	50	3	50	3	50	3	50	3	50	3	50	3	50	4	25	2	75	2	75	2	75	3	50	3	50	4	25
262	2	13.2	3	2	2	1	3	3	4	3	1	3	1	1	100	1	100	4	25	4	25	2	75	4	25	2	75	3	50	5	0	4	25	4	25	4	25	4	25	2	75	2	75	4	25	4	25	4	25
197	2	14	3	2	2	.	4	3	3	4	1	3	1	1	100	2	75	5	0	3	50	2	75	3	50	.	.	.	.	1	100	1	100	1	100	.	.	4	25	2	75	4	25	5	0	3	50	3	50
87	1	4.4	1	1	1	2	3	1	5	3	1	5	2	2	75	2	75	4	25	3	50	2	75	4	25	4	25	4	25	4	25	4	25	4	25	3	50	2	75	3	50	3	50	4	25	2	75	4	25
32	1	5.1	1	2	1	1	3	1	3	3	1	3	1	3	50	4	25	4	25	3	50	4	25	3	50	3	50	3	50	3	50	3	50	3	50	3	50	3	50	2	75	3	50	3	50	3	50	3	50
276	2	14.3	3	2	1	2	3	3	3	3	1	2	1	1	100	2	75	3	50	3	50	2	75	3	50	3	50	3	50	3	50	3	50	3	50	1	100	4	25	2	75	2	75	4	25	3	50	4	25
278	2	14.3	3	2	1	2	3	3	3	3	1	2	1	1	100	2	75	3	50	3	50	2	75	3	50	3	50	3	50	3	50	3	50	3	50	1	100	4	25	2	75	2	75	4	25	3	50	4	25
244	2	13	3	2	2	2	3	3	2	3	1	2	1	1	100	1	100	4	25	2	75	2	75	4	25	4	25	.	.	.	.	.	.	.	.	4	25	2	75	2	75	2	75	4	25	4	25	4	25
240	2	13.7	3	2	2	2	3	3	5	3	2	3	.	1	100	2	75	4	25	3	50	2	75	3	50	4	25	4	25	4	25	4	25	4	25	4	25	3	50	2	75	2	75	4	25	3	50	4	25
243	2	13.5	3	2	2	2	3	2	5	4	3	5	.	1	100	1	100	1	100	4	25	4	25	4	25	4	25	4	25	4	25	4	25	4	25	4	25	2	75	2	75	2	75	4	25	4	25	4	25
5	1	14.5	3	1	1	2	4	1	5	4	1	2	2	1	100	2	75	4	25	4	25	4	25	3	50	4	25	4	25	4	25	4	25	4	25	4	25	2	75	2	75	3	50	4	25	3	50	4	25
248	2	13.7	3	2	2	2	3	3	2	3	2	2	.	1	100	1	100	4	25	4	25	4	25	4	25	4	25	4	25	4	25	4	25	4	25	2	75	2	75	2	75	2	75	4	25	4	25	4	25
57	1	8	2	1	2	2	3	3	5	3	1	2	1	1	100	1	100	4	25	4	25	5	0	4	25	4	25	4	25	4	25	4	25	4	25	5	0	4	25	1	100	2	75	5	0	3	50	4	25
222	2	12.7	3	2	2	.	.	.	.	.	.	.	.	1	100	2	75	3	50	3	50	4	25	4	25	4	25	4	25	2	75	2	75	2	75	2	75	2	75	2	75	2	75	4	25	2	75	4	25
179	2	12.4	3	2	2	2	.	.	.	.	.	.	.	1	100	2	75	3	50	3	50	4	25	4	25	4	25	4	25	2	75	2	75	2	75	2	75	2	75	2	75	2	75	4	25	2	75	4	25
180	2	13.6	3	2	2	.	.	.	.	4	2	.	1	2	75	2	75	2	75	4	25	2	75	2	75	4	25	4	25	4	25	4	25	4	25	4	25	2	75	2	75	2	75	4	25	4	25	4	25
205	2	12	3	2	2	2	3	3	1	4	1	2	1	2	75	2	75	3	50	3	50	4	25	4	25	4	25	4	25	4	25	4	25	4	25	4	25	2	75	2	75	2	75	4	25	4	25	4	25
2	1	9.8	2	1	2	2	3	3	4	3	2	4	.	2	75	2	75	4	25	3	50	3	50	4	25	3	50	3	50	3	50	3	50	3	50	4	25	2	75	.	.	2	75	3	50	3	50	4	25
271	2	15	3	2	1	2	3	3	5	3	1	3	2	2	75	2	75	5	0	4	25	2	75	4	25	4	25	4	25	4	25	4	25	4	25	4	25	2	75	2	75	2	75	4	25	4	25	4	25
312	2	14.4	3	1	2	2	3	3	3	4	1	5	1	2	75	2	75	4	25	4	25	4	25	4	25	4	25	4	25	4	25	4	25	4	25	4	25	2	75	2	75	2	75	4	25	3	50	4	25
53	1	11.1	2	2	1	2	3	3	5	4	2	5	.	2	75	3	50	4	25	1	100	5	0	4	25	4	25	3	50	3	50	4	25	4	25	.	.	4	25	2	75	4	25	4	25	.	.	4	25
109	1	12.6	3	1	2	1	3	1	5	3	1	5	.	2	75	2	75	3	50	3	50	4	25	3	50	4	25	4	25	4	25	4	25	4	25	2	75	2	75	2	75	2	75	3	50	3	50	4	25
178	2	12	3	2	1	2	3	1	2	4	3	5	1	1	100	1	100	4	25	4	25	2	75	4	25	5	0	5	0	5	0	5	0	5	0	5	0	2	75	1	100	2	75	4	25	3	50	5	0
229	2	11.8	3	2	2	2	3	3	2	3	1	2	1	2	75	2	75	4	25	4	25	2	75	2	75	4	25	.	.	.	.	.	.	.	.	.	.	2	75	2	75	2	75	4	25	3	50	4	25
289	2	13.4	4	2	1	2	3	2	4	3	1	2	.	1	100	1	100	3	50	3	50	4	25	3	50	4	25	4	25	4	25	4	25	4	25	3	50	2	75	3	50	2	75	4	25	3	50	4	25
316	2	14	3	1	2	2	3	3	2	3	2	2	.	1	100	1	100	5	0	4	25	5	0	4	25	5	0	5	0	5	0	4	25	2	75	3	50	5	0	1	100	4	25	5	0	3	50	5	0
132	1	4	1	2	2	2	3	1	5	3	1	5	2	.	.	.	.	.	.	.	.	.	.	.	.	.	.	.	.	.	.	.	.	.	.	.	.	1	100	1	100	3	50	5	0	3	50	5	0
159	1	6.3	2	1	2	2	3	1	5	3	1	5	2	1	100	1	100	4	25	5	0	2	75	5	0	5	0	5	0	5	0	5	0	5	0	4	25	4	25	1	100	3	50	5	0	4	25	5	0
245	2	14.3	3	2	2	2	1	1	5	3	1	2	2	1	100	1	100	5	0	5	0	3	50	5	0	5	0	5	0	5	0	5	0	5	0	4	25	4	25	1	100	2	75	5	0	3	50	5	0
299	2	13	3	1	2	2	3	3	3	4	2	2	1	1	100	1	100	4	25	3	50	3	50	4	25	4	25	5	0	4	25	5	0	5	0	3	50	2	75	2	75	2	75	4	25	3	50	4	25
291	2	14.5	3	1	2	2	3	3	2	3	3	1	.	1	100	2	75	5	0	5	0	5	0	5	0	4	25	4	25	4	25	4	25	4	25	4	25	2	75	2	75	2	75	4	25	3	50	4	25
322	2	13.4	3	1	2	1	3	3	2	3	2	5	1	1	100	1	100	4	25	4	25	4	25	3	50	4	25	4	25	4	25	4	25	4	25	4	25	1	100	1	100	2	75	5	0	4	25	4	25
266	2	14.5	3	2	2	2	3	3	4	4	1	4	1	2	75	2	75	3	50	3	50	4	25	3	50	4	25	4	25	4	25	4	25	3	50	3	50	3	50	2	75	2	75	4	25	3	50	4	25
193	2	15	3	2	2	2	3	3	2	4	2	1	1	1	100	2	75	4	25	1	100	4	25	4	25	.	.	4	25	5	0	5	0	4	25	4	25	2	75	1	100	2	75	5	0	4	25	4	25
314	2	15.3	3	1	2	1	3	3	5	3	2	2	.	2	75	4	25	3	50	3	50	4	25	3	50	.	.	.	.	.	.	.	.	.	.	.	.	.	.	.	.	.	.	.	.	.	.	.	.
65	1	10	2	1	1	2	2	1	2	3	1	2	.	1	100	1	100	5	0	3	50	5	0	3	50	5	0	5	0	5	0	5	0	5	0	3	50	2	75	2	75	1	100	2	75	3	50	3	50
169	1	4.6	1	2	2	2	3	1	5	3	1	5	3	1	100	1	100	5	0	5	0	1	100	1	100	3	50	3	50	3	50	3	50	3	50	3	50	1	100	1	100	1	100	5	0	3	50	5	0
52	1	10.1	2	1	1	2	3	1	4	3	1	3	2	1	100	2	75	4	25	4	25	1	100	5	0	5	0	5	0	5	0	5	0	5	0	4	25	3	50	1	100	2	75	4	25	4	25	5	0
120	1	3	1	1	2	2	3	3	5	3	1	5	3	1	100	1	100	4	25	3	50	4	25	4	25	5	0	5	0	5	0	5	0	5	0	4	25	3	50	2	75	1	100	5	0	3	50	4	25
86	1	4.9	1	2	1	2	3	1	5	3	1	5	3	1	100	1	100	4	25	3	50	4	25	4	25	2	75	2	75	3	50	3	50	3	50	1	100	5	0	2	75	2	75	5	0	4	25	4	25
161	1	9	2	1	2	.	3	1	5	3	1	5	2	1	100	1	100	2	75	3	50	1	100	3	50	3	50	3	50	3	50	3	50	3	50	3	50	1	100	2	75	1	100	2	75	2	75	3	50
67	1	9.4	2	2	1	1	3	1	2	3	1	3	1	1	100	2	75	5	0	4	25	2	75	5	0	5	0	5	0	5	0	5	0	5	0	5	0	5	0	1	100	1	100	.	.	.	.	5	0
275	2	15.5	3	2	.	.	3	.	.	.	.	.	.	1	100	4	25	5	0	5	0	1	100	5	0	5	0	5	0	5	0	5	0	5	0	3	50	2	75	1	100	2	75	5	0	3	50	5	0
217	2	12	2	1	.	.	.	.	.	.	.	.	.	1	100	4	25	5	0	5	0	1	100	5	0	5	0	5	0	5	0	5	0	5	0	3	50	2	75	1	100	2	75	5	0	3	50	5	0
209	2	.	3	2	.	.	1	.	.	3	2	.	.	2	75	2	75	.	.	5	0	5	0	5	0	5	0	5	0	5	0	5	0	5	0	5	0	4	25	2	75	1	100	5	0	2	75	5	0
216	2	13.9	3	2	1	.	2	3	2	3	1	2	2	2	75	2	75	5	0	5	0	5	0	5	0	5	0	5	0	5	0	5	0	5	0	5	0	4	25	2	75	1	100	5	0	2	75	5	0
220	2	13.7	3	2	1	.	.	.	.	3	2	.	.	2	75	2	75	5	0	5	0	5	0	5	0	5	0	5	0	5	0	5	0	5	0	5	0	4	25	2	75	1	100	5	0	2	75	5	0
317	2	13	3	2	2	2	3	3	2	3	1	1	1	2	75	2	75	4	25	4	25	4	25	4	25	4	25	4	25	4	25	4	25	4	25	4	25	2	75	2	75	2	75	4	25	2	75	4	25
81	1	9.1	2	1	2	1	3	1	5	3	2	5	2	1	100	1	100	5	0	3	50	2	75	5	0	5	0	5	0	5	0	5	0	5	0	2	75	3	50	1	100	2	75	5	0	5	0	5	0
127	1	6.1	2	2	1	2	3	1	5	3	1	5	2	1	100	4	25	5	0	4	25	4	25	3	50	4	25	4	25	4	25	3	50	4	25	2	75	4	25	1	100	3	50	5	0	3	50	4	25
79	1	8.4	2	1	1	2	3	1	5	3	1	5	2	2	75	2	75	4	25	3	50	4	25	4	25	4	25	4	25	4	25	4	25	4	25	3	50	4	25	2	75	4	25	5	0	3	50	4	25
150	1	7.5	2	2	2	2	3	2	5	3	2	5	.	2	75	2	75	5	0	3	50	5	0	2	75	5	0	5	0	5	0	5	0	5	0	3	50	4	25	3	50	3	50	5	0	3	50	4	25
9	1	8.2	2	2	2	1	3	3	5	4	1	5	2	1	100	1	100	4	25	3	50	3	50	4	25	4	25	4	25	4	25	4	25	4	25	4	25	4	25	2	75	2	75	4	25	2	75	4	25
242	2	14	3	2	2	2	3	3	3	3	1	3	.	1	100	2	75	3	50	5	0	5	0	3	50	4	25	5	0	5	0	5	0	5	0	4	25	2	75	2	75	2	75	5	0	3	50	5	0
40	1	7.5	2	2	1	.	2	3	3	3	1	5	.	1	100	1	100	1	100	3	50	2	75	2	75	4	25	4	25	4	25	4	25	4	25	3	50	2	75	2	75	3	50	2	75	3	50	3	50
28	1	.	2	2	1	2	3	1	4	3	1	2	.	1	100	1	100	5	0	3	50	1	100	4	25	5	0	5	0	5	0	5	0	5	0	4	25	4	25	1	100	2	75	5	0	3	50	4	25
255	2	13	3	2	2	2	3	3	2	4	1	2	.	1	100	1	100	5	0	3	50	4	25	2	75	3	50	3	50	3	50	3	50	3	50	3	50	1	100	2	75	3	50	5	0	3	50	4	25
118	1	11.5	3	2	2	1	3	3	5	3	1	5	.	1	100	1	100	2	75	1	100	4	25	4	25	2	75	2	75	5	0	5	0	5	0	5	0	1	100	2	75	3	50	5	0	5	0	4	25
287	2	13	3	2	1	1	2	3	2	3	2	2	1	2	75	2	75	5	0	4	25	5	0	4	25	4	25	4	25	4	25	4	25	4	25	4	25	5	0	2	75	4	25	5	0	2	75	4	25
162	1	4.5	1	1	1	1	3	1	5	3	1	5	.	1	100	1	100	4	25	5	0	1	100	4	25	5	0	5	0	5	0	5	0	5	0	5	0	2	75	1	100	1	100	5	0	3	50	5	0
191	2	14	.	2	2	2	3	3	5	4	1	5	2	.	.	.	.	.	.	.	.	.	.	.	.	.	.	.	.	.	.	.	.	.	.	.	.	1	100	1	100	3	50	5	0	5	0	5	0
195	2	15	3	2	2	1	3	3	3	3	2	3	1	1	100	1	100	5	0	3	50	4	25	2	75	4	25	4	25	4	25	4	25	3	50	4	25	3	50	1	100	2	75	4	25	2	75	5	0
254	2	14	3	2	1	1	3	3	2	3	1	2	.	2	75	1	100	5	0	1	100	3	50	1	100	.	.	.	.	.	.	.	.	.	.	.	.	.	.	.	.	.	.	.	.	.	.	.	.
15	1	4.1	1	1	1	2	2	2	3	3	2	2	.	1	100	1	100	1	100	1	100	2	75	3	50	3	50	2	75	1	100	2	75	1	100	1	100	1	100	1	100	2	75	4	25	3	50	2	75
267	2	14.7	3	2	2	2	3	1	1	4	2	2	1	1	100	1	100	1	100	5	0	2	75	5	0	5	0	5	0	5	0	5	0	5	0	5	0	1	100	1	100	1	100	5	0	1	100	5	0
237	2	12	3	2	2	1	3	3	2	3	1	2	1	1	100	1	100	1	100	5	0	5	0	5	0	1	100	1	100	1	100	1	100	1	100	1	100	.	.	.	.	1	100	5	0	2	75	.	.
284	2	17	3	2	1	2	3	3	2	3	1	2	.	1	100	1	100	1	100	1	100	1	100	1	100	4	25	4	25	4	25	4	25	4	25	.	.	1	100	4	25	1	100	1	100	1	100	1	100
134	1	7.4	2	1	1	1	3	1	5	.	1	5	2	1	100	1	100	4	25	5	0	1	100	4	25	4	25	4	25	4	25	4	25	4	25	4	25	1	100	1	100	1	100	5	0	4	25	5	0
146	1	7.6	2	2	2	2	3	1	5	3	1	5	2	2	75	2	75	2	75	3	50	1	100	2	75	.	.	2	75	.	.	.	.	.	.	2	75	4	25	2	75	2	75	4	25	3	50	3	50
84	1	9.4	2	1	1	2	3	1	5	3	1	5	2	2	75	2	75	2	75	3	50	1	100	2	75	.	.	2	75	.	.	.	.	.	.	2	75	4	25	2	75	2	75	4	25	3	50	3	50
88	1	3.3	1	2	2	2	3	3	3	3	2	3	.	2	75	2	75	4	25	3	50	2	75	3	50	4	25	4	25	4	25	4	25	4	25	3	50	2	75	2	75	3	50	4	25	3	50	4	25
16	1	13	3	2	1	2	3	1	4	.	.	.	2	1	100	1	100	4	25	3	50	4	25	4	25	5	0	5	0	5	0	5	0	5	0	5	0	4	25	2	75	2	75	4	25	4	25	4	25
313	2	13	3	2	2	1	3	3	5	3	1	3	2	1	100	2	75	2	75	2	75	2	75	1	100	3	50	2	75	2	75	2	75	3	50	3	50	3	50	3	50	1	100	5	0	2	75	1	100
202	2	14	3	2	1	2	4	1	3	4	1	3	.	1	100	2	75	4	25	4	25	4	25	2	75	4	25	4	25	4	25	4	25	4	25	4	25	2	75	1	100	1	100	4	25	4	25	4	25
96	1	10.3	2	1	2	2	3	3	5	3	1	5	2	2	75	1	100	1	100	3	50	3	50	3	50	3	50	3	50	3	50	3	50	3	50	3	50	2	75	2	75	2	75	5	0	3	50	3	50
45	1	14	3	1	2	2	3	2	2	3	1	2	2	2	75	2	75	4	25	2	75	2	75	2	75	4	25	4	25	4	25	2	75	2	75	4	25	4	25	2	75	2	75	5	0	2	75	4	25
61	1	16.6	4	1	1	1	3	1	3	4	1	2	.	2	75	2	75	4	25	3	50	4	25	4	25	3	50	3	50	3	50	3	50	3	50	2	75	2	75	2	75	2	75	3	50	4	25	4	25
303	2	13	3	2	1	2	3	2	1	3	2	3	.	1	100	1	100	1	100	1	100	2	75	3	50	5	0	5	0	5	0	5	0	5	0	5	0	1	100	1	100	1	100	1	100	1	100	1	100
48	1	17.4	4	2	2	2	3	1	3	.	.	.	.	1	100	2	75	4	25	4	25	4	25	4	25	.	.	.	.	.	.	.	.	.	.	4	25	4	25	4	25	2	75	4	25	3	50	4	25
102	1	10.5	2	2	2	2	3	3	3	3	2	5	2	2	75	2	75	4	25	1	100	2	75	4	25	4	25	2	75	4	25	4	25	4	25	1	100	2	75	2	75	3	50	4	25	3	50	4	25
97	1	13.7	3	2	1	2	3	3	4	3	2	5	.	1	100	1	100	4	25	5	0	1	100	3	50	5	0	5	0	5	0	5	0	5	0	4	25	1	100	1	100	1	100	5	0	3	50	4	25
114	1	6.11	2	2	2	2	3	3	4	3	2	5	.	1	100	1	100	4	25	5	0	1	100	3	50	5	0	5	0	5	0	5	0	5	0	4	25	1	100	1	100	1	100	5	0	3	50	4	25
59	1	4.6	1	2	1	2	3	1	5	3	.	2	1	1	100	4	25	3	50	2	75	4	25	4	25	4	25	4	25	4	25	4	25	4	25	4	25	4	25	2	75	2	75	5	0	2	75	4	25
141	1	7.4	2	2	2	2	3	1	5	3	2	5	3	1	100	1	100	3	50	4	25	1	100	3	50	4	25	4	25	4	25	4	25	4	25	4	25	3	50	1	100	1	100	4	25	2	75	4	25
249	2	14.9	3	2	1	2	3	2	3	3	2	3	.	1	100	1	100	1	100	1	100	1	100	1	100	1	100	.	.	.	.	.	.	.	.	.	.	1	100	1	100	1	100	1	100	2	75	2	75
123	1	6.5	2	2	2	2	3	1	5	3	1	5	3	1	100	1	100	4	25	3	50	1	100	4	25	3	50	3	50	3	50	3	50	3	50	4	25	4	25	1	100	2	75	5	0	3	50	4	25
119	1	11.4	3	2	2	2	3	3	5	3	2	5	3	1	100	1	100	4	25	3	50	3	50	4	25	5	0	4	25	4	25	4	25	4	25	2	75	3	50	2	75	4	25	4	25	3	50	4	25
175	1	7	2	1	2	2	3	3	5	3	2	5	3	1	100	1	100	4	25	3	50	3	50	4	25	5	0	4	25	4	25	4	25	4	25	2	75	3	50	2	75	4	25	4	25	3	50	4	25
68	1	16.1	4	2	2	2	3	1	5	4	1	3	2	1	100	1	100	5	0	2	75	4	25	4	25	4	25	4	25	4	25	4	25	4	25	3	50	4	25	2	75	2	75	5	0	2	75	4	25
39	1	15	3	1	1	2	3	1	5	3	2	3	2	1	100	1	100	3	50	3	50	4	25	2	75	3	50	3	50	3	50	3	50	3	50	4	25	3	50	2	75	2	75	4	25	3	50	3	50
151	1	12.4	3	2	1	2	3	1	5	3	1	5	3	1	100	1	100	4	25	4	25	2	75	4	25	5	0	5	0	5	0	4	25	4	25	4	25	4	25	2	75	2	75	5	0	4	25	5	0
77	1	12.3	3	1	1	2	3	3	5	3	2	5	2	2	75	2	75	4	25	3	50	4	25	3	50	.	.	2	75	3	50	3	50	2	75	3	50	4	25	2	75	2	75	4	25	3	50	3	50
136	1	9	2	1	1	2	3	1	5	3	1	5	3	2	75	2	75	5	0	3	50	2	75	4	25	4	25	4	25	4	25	4	25	4	25	3	50	4	25	1	100	2	75	5	0	3	50	4	25
33	1	11	2	2	1	2	3	1	5	3	1	5	.	2	75	2	75	4	25	3	50	3	50	4	25	4	25	4	25	4	25	4	25	4	25	3	50	4	25	2	75	2	75	4	25	3	50	4	25
92	1	12.8	3	2	2	2	3	3	5	3	2	5	3	1	100	1	100	5	0	3	50	2	75	5	0	5	0	5	0	4	25	4	25	4	25	2	75	2	75	2	75	2	75	3	50	3	50	4	25
24	1	13.4	3	1	1	2	3	1	2	3	1	2	1	1	100	1	100	5	0	3	50	1	100	5	0	5	0	5	0	5	0	5	0	5	0	5	0	4	25	1	100	1	100	5	0	3	50	4	25
239	2	13.5	3	2	1	2	3	3	2	3	2	2	.	2	75	2	75	2	75	5	0	4	25	4	25	4	25	4	25	4	25	5	0	4	25	4	25	2	75	2	75	2	75	4	25	4	25	4	25
98	1	12.4	3	2	2	1	3	3	3	4	1	5	2	1	100	1	100	5	0	3	50	3	50	3	50	3	50	3	50	3	50	3	50	3	50	3	50	2	75	1	100	3	50	5	0	3	50	3	50
144	1	10.6	2	2	1	2	3	1	5	3	2	5	3	1	100	1	100	3	50	4	25	1	100	3	50	4	25	4	25	4	25	4	25	4	25	4	25	3	50	1	100	1	100	4	25	2	75	4	25
149	1	7.4	2	2	2	2	3	3	5	3	1	5	2	1	100	2	75	4	25	4	25	4	25	5	0	5	0	5	0	5	0	5	0	5	0	3	50	3	50	1	100	2	75	5	0	3	50	5	0
107	1	12.7	3	2	1	2	3	1	5	3	2	5	2	1	100	1	100	4	25	3	50	2	75	3	50	4	25	4	25	4	25	4	25	4	25	3	50	4	25	2	75	2	75	4	25	3	50	4	25
106	1	13.5	3	2	2	2	3	1	5	3	2	5	2	1	100	1	100	4	25	4	25	2	75	4	25	5	0	5	0	5	0	5	0	5	0	5	0	4	25	2	75	2	75	4	25	4	25	5	0
163	1	8.7	2	2	2	2	3	1	5	3	2	5	3	2	75	2	75	4	25	3	50	4	25	3	50	4	25	4	25	4	25	4	25	4	25	1	100	4	25	3	50	2	75	5	0	2	75	3	50
279	2	14	3	2	2	2	3	3	2	4	2	2	2	2	75	2	75	4	25	3	50	4	25	4	25	4	25	5	0	5	0	4	25	4	25	4	25	2	75	1	100	1	100	4	25	4	25	5	0
227	2	12	3	2	2	2	3	3	2	.	.	.	.	.	.	.	.	.	.	.	.	.	.	.	.	.	.	.	.	.	.	.	.	.	.	.	.	2	75	1	100	2	75	4	25	2	75	4	25
60	1	16.8	4	1	1	2	3	2	5	4	1	3	.	1	100	1	100	4	25	3	50	4	25	4	25	3	50	3	50	3	50	3	50	3	50	4	25	4	25	2	75	2	75	3	50	3	50	4	25
194	2	14	3	2	2	2	3	3	3	3	2	4	1	1	100	1	100	4	25	2	75	2	75	4	25	4	25	4	25	4	25	4	25	4	25	4	25	4	25	2	75	2	75	4	25	2	75	4	25
29	1	17	4	1	2	2	3	3	2	4	2	2	.	1	100	2	75	3	50	2	75	2	75	2	75	3	50	.	.	3	50	4	25	4	25	2	75	4	25	2	75	2	75	3	50	3	50	4	25
17	1	10.2	2	2	1	2	3	1	5	3	1	5	3	2	75	2	75	4	25	3	50	4	25	4	25	3	50	3	50	3	50	3	50	3	50	4	25	4	25	2	75	2	75	4	25	3	50	4	25
46	1	14.9	3	2	1	.	3	1	5	3	1	5	2	2	75	1	100	4	25	2	75	2	75	4	25	4	25	4	25	4	25	4	25	4	25	5	0	4	25	4	25	3	50	4	25	2	75	4	25
147	1	7	2	2	2	2	3	1	4	.	.	.	2	1	100	1	100	5	0	4	25	2	75	4	25	4	25	4	25	4	25	4	25	4	25	4	25	3	50	2	75	3	50	5	0	4	25	4	25
27	1	15.8	4	2	1	2	3	2	3	4	1	3	1	1	100	2	75	4	25	3	50	4	25	4	25	4	25	3	50	5	0	4	25	4	25	4	25	4	25	1	100	2	75	3	50	3	50	5	0
55	1	7.9	2	2	.	2	3	3	4	3	2	2	.	2	75	2	75	4	25	4	25	4	25	4	25	4	25	4	25	4	25	4	25	4	25	4	25	4	25	4	25	2	75	4	25	.	.	4	25
177	2	13.9	4	2	1	2	3	1	5	3	3	1	.	2	75	2	75	2	75	2	75	2	75	3	50	.	.	.	.	.	.	.	.	.	.	.	.	4	25	2	75	2	75	4	25	2	75	2	75
152	1	10.8	2	1	1	2	3	2	5	3	1	5	3	1	100	.	.	4	25	4	25	1	100	4	25	5	0	5	0	5	0	5	0	5	0	5	0	4	25	1	100	2	75	5	0	3	50	5	0
168	1	6.9	1	1	2	2	2	3	5	3	1	5	2	1	100	1	100	5	0	3	50	5	0	3	50	5	0	5	0	5	0	5	0	5	0	4	25	1	100	1	100	2	75	5	0	3	50	5	0
76	1	9	2	2	1	2	3	1	5	3	1	5	2	1	100	1	100	5	0	3	50	2	75	3	50	3	50	3	50	3	50	3	50	4	25	4	25	1	100	2	75	2	75	5	0	3	50	4	25
38	1	7.3	2	2	1	2	3	1	5	3	1	5	2	1	100	1	100	4	25	4	25	4	25	4	25	5	0	5	0	5	0	5	0	5	0	4	25	4	25	1	100	1	100	5	0	5	0	4	25
230	2	13	3	2	2	2	3	3	5	4	2	3	1	1	100	2	75	4	25	2	75	2	75	4	25	4	25	4	25	4	25	4	25	4	25	4	25	2	75	1	100	2	75	5	0	4	25	4	25
70	1	10.4	2	2	1	2	3	1	5	3	1	5	2	2	75	2	75	5	0	3	50	2	75	4	25	4	25	4	25	3	50	3	50	3	50	3	50	2	75	2	75	2	75	4	25	3	50	4	25
90	1	7.8	1	2	2	2	3	1	5	3	2	5	3	1	100	1	100	5	0	3	50	2	75	3	50	3	50	3	50	3	50	3	50	3	50	3	50	2	75	2	75	2	75	3	50	3	50	4	25
72	1	10	2	2	2	2	3	3	.	4	2	.	2	1	100	1	100	5	0	5	0	3	50	5	0	5	0	5	0	5	0	5	0	5	0	.	.	5	0	5	0	2	75	5	0	2	75	5	0
228	2	12	4	2	1	2	3	3	5	3	1	2	2	1	100	1	100	5	0	5	0	5	0	4	25	5	0	5	0	5	0	5	0	5	0	5	0	2	75	1	100	1	100	5	0	3	50	5	0
215	2	12.9	3	2	2	1	3	3	2	3	2	2	1	1	100	2	75	2	75	1	100	5	0	3	50	4	25	4	25	4	25	4	25	2	75	3	50	4	25	2	75	2	75	4	25	4	25	5	0
142	1	10.7	2	1	2	1	3	2	4	4	1	5	3	1	100	1	100	5	0	3	50	3	50	2	75	4	25	4	25	4	25	4	25	4	25	5	0	4	25	2	75	2	75	3	50	3	50	4	25
22	1	12.6	3	2	1	2	3	1	3	3	1	3	2	1	100	1	100	4	25	3	50	4	25	4	25	5	0	5	0	5	0	5	0	5	0	4	25	2	75	1	100	2	75	4	25	3	50	4	25
174	1	8.9	2	2	1	2	3	2	5	3	1	5	2	1	100	1	100	3	50	4	25	2	75	3	50	3	50	3	50	3	50	3	50	3	50	4	25	4	25	2	75	2	75	5	0	3	50	5	0
172	1	8.6	1	2	1	2	3	1	5	3	2	5	3	1	100	1	100	5	0	4	25	2	75	5	0	5	0	5	0	5	0	5	0	5	0	5	0	2	75	1	100	2	75	5	0	3	50	5	0
37	1	9	2	2	1	2	3	1	5	3	1	3	2	1	100	1	100	4	25	3	50	4	25	4	25	5	0	5	0	5	0	5	0	5	0	4	25	5	0	1	100	2	75	4	25	3	50	4	25
116	1	9.9	2	2	1	2	3	3	5	3	2	5	3	1	100	1	100	4	25	4	25	4	25	4	25	4	25	4	25	4	25	4	25	4	25	4	25	4	25	2	75	2	75	4	25	3	50	4	25
78	1	4.4	1	2	2	1	3	1	4	3	1	5	2	1	100	2	75	4	25	4	25	3	50	4	25	5	0	5	0	5	0	5	0	5	0	3	50	4	25	2	75	4	25	5	0	3	50	5	0
89	1	8.4	2	1	2	2	3	1	5	4	3	5	2	2	75	1	100	5	0	3	50	2	75	4	25	3	50	3	50	3	50	2	75	4	25	4	25	5	0	1	100	4	25	5	0	3	50	5	0
325	2	15.1	3	2	1	1	3	3	3	3	1	3	1	1	100	1	100	5	0	1	100	4	25	5	0	2	75	2	75	2	75	2	75	2	75	2	75	1	100	1	100	1	100	5	0	2	75	3	50
182	2	13.7	3	2	1	2	3	3	5	3	1	3	1	1	100	2	75	4	25	4	25	3	50	5	0	5	0	5	0	5	0	5	0	5	0	4	25	4	25	2	75	4	25	5	0	3	50	4	25
30	1	10.8	2	2	1	2	3	1	5	3	1	5	2	2	75	2	75	4	25	3	50	4	25	4	25	4	25	3	50	4	25	4	25	3	50	4	25	4	25	2	75	2	75	5	0	3	50	4	25
140	1	10.6	2	2	2	.	3	1	5	3	1	5	2	1	100	1	100	3	50	3	50	2	75	3	50	4	25	4	25	4	25	4	25	4	25	4	25	4	25	2	75	2	75	5	0	3	50	5	0
251	2	12	3	2	1	2	3	1	4	3	1	5	2	2	75	1	100	5	0	3	50	2	75	.	.	5	0	5	0	5	0	5	0	5	0	5	0	1	100	1	100	1	100	4	25	3	50	5	0
263	2	14	.	2	1	2	3	3	.	1	1	2	2	.	.	.	.	.	.	.	.	.	.	.	.	.	.	.	.	.	.	.	.	.	.	.	.	1	100	1	100	1	100	4	25	2	75	4	25
258	2	13	3	2	2	2	3	3	5	3	1	2	2	.	.	.	.	.	.	.	.	.	.	.	.	.	.	.	.	.	.	.	.	.	.	.	.	1	100	1	100	1	100	4	25	2	75	4	25
323	2	14.4	3	1	2	2	3	3	3	3	2	3	.	1	100	2	75	4	25	4	25	2	75	2	75	5	0	5	0	5	0	5	0	5	0	3	50	4	25	1	100	1	100	5	0	4	25	5	0
131	1	6.5	2	1	1	2	3	3	5	3	1	5	2	1	100	1	100	4	25	4	25	4	25	4	25	4	25	5	0	5	0	4	25	4	25	4	25	2	75	2	75	1	100	5	0	5	0	5	0
82	1	10.3	2	2	2	2	3	2	5	4	1	5	2	1	100	1	100	4	25	3	50	4	25	3	50	.	.	.	.	.	.	.	.	.	.	3	50	1	100	1	100	2	75	4	25	3	50	4	25
204	2	13	3	2	2	2	3	3	2	3	1	1	1	1	100	1	100	1	100	.	.	.	.	.	.	.	.	.	.	.	.	.	.	1	100	.	.	2	75	1	100	2	75	.	.	2	75	.	.
318	2	12	3	1	2	2	3	3	2	3	1	2	.	1	100	1	100	1	100	1	100	1	100	1	100	4	25	4	25	4	25	4	25	4	25	4	25	1	100	1	100	1	100	1	100	1	100	1	100
189	2	13.8	3	2	2	2	3	3	3	3	1	2	1	1	100	1	100	1	100	1	100	5	0	1	100	5	0	5	0	5	0	5	0	5	0	1	100	1	100	1	100	1	100	5	0	5	0	5	0
125	1	7.2	2	1	2	1	3	3	5	3	2	5	2	5	0	4	25	2	75	3	50	5	0	1	100	1	100	1	100	3	50	3	50	3	50	1	100	3	50	5	0	4	25	2	75	3	50	1	100
247	2	15.1	2	2	2	2	3	2	3	2	.	1	2	1	100	4	25	1	100	3	50	1	100	4	25	4	25	4	25	4	25	4	25	1	100	.	.	.	.	.	.	.	.	.	.	.	.	.	.
273	2	14.4	3	2	2	2	3	3	5	4	2	2	.	1	100	2	75	4	25	3	50	4	25	4	25	4	25	4	25	4	25	4	25	4	25	4	25	4	25	1	100	2	75	4	25	4	25	4	25
297	2	13	3	2	1	2	3	3	2	3	2	2	1	1	100	5	0	4	25	4	25	4	25	4	25	4	25	5	0	4	25	4	25	4	25	4	25	2	75	2	75	1	100	4	25	2	75	4	25
62	1	16.6	4	1	1	2	4	1	3	4	2	1	1	1	100	1	100	3	50	2	75	5	0	1	100	4	25	4	25	3	50	4	25	4	25	1	100	4	25	4	25	2	75	4	25	3	50	4	25
139	1	9	2	2	2	2	3	1	5	3	2	3	2	1	100	1	100	5	0	3	50	5	0	4	25	5	0	5	0	5	0	5	0	5	0	5	0	5	0	1	100	3	50	5	0	5	0	5	0
26	1	8.1	2	2	2	2	3	1	4	3	1	3	.	2	75	2	75	2	75	3	50	5	0	4	25	5	0	5	0	5	0	5	0	5	0	3	50	2	75	2	75	4	25	4	25	2	75	4	25
14	1	14.9	3	2	1	2	3	1	3	3	1	3	.	2	75	2	75	4	25	3	50	4	25	2	75	3	50	3	50	3	50	3	50	3	50	4	25	4	25	2	75	2	75	4	25	2	75	4	25
282	2	17.3	4	2	2	2	3	3	2	4	2	1	.	1	100	1	100	.	.	4	25	2	75	2	75	4	25	4	25	4	25	4	25	4	25	4	25	1	100	1	100	1	100	4	25	4	25	5	0
44	1	6	2	2	1	1	3	1	5	3	1	5	2	4	25	4	25	1	100	3	50	5	0	1	100	2	75	2	75	2	75	3	50	2	75	2	75	2	75	4	25	2	75	3	50	2	75	2	75
31	1	5.8	1	1	1	1	3	.	3	3	1	2	.	1	100	1	100	4	25	2	75	1	100	4	25	4	25	4	25	3	50	3	50	4	25	2	75	2	75	3	50	1	100	4	25	1	100	.	.
207	2	12	3	2	1	2	3	3	3	3	2	2	.	2	75	2	75	1	100	1	100	2	75	3	50	3	50	4	25	3	50	3	50	3	50	3	50	2	75	2	75	3	50	2	75	3	50	2	75
293	2	13.9	3	1	2	1	3	3	2	3	1	3	.	2	75	2	75	4	25	2	75	4	25	4	25	4	25	4	25	4	25	2	75	2	75	2	75	2	75	2	75	2	75	4	25	3	50	4	25
42	1	16.4	4	2	2	2	4	3	3	4	2	3	1	1	100	2	75	4	25	4	25	4	25	2	75	4	25	4	25	3	50	4	25	4	25	4	25	5	0	1	100	2	75	4	25	3	50	4	25
183	2	14	3	2	2	2	3	3	5	4	2	2	1	1	100	2	75	4	25	4	25	4	25	4	25	.	.	.	.	.	.	.	.	.	.	.	.	4	25	1	100	2	75	4	25	2	75	4	25
253	2	13	3	2	.	.	3	3	2	3	1	2	.	2	75	2	75	4	25	4	25	5	0	5	0	4	25	4	25	4	25	4	25	4	25	4	25	2	75	2	75	4	25	5	0	5	0	4	25
10	1	9.5	2	2	1	2	2	2	5	.	.	.	.	2	75	2	75	.	.	1	100	5	0	2	75	2	75	2	75	2	75	2	75	2	75	3	50	4	25	.	.	2	75	.	.	2	75	.	.
236	2	13.5	3	2	2	2	3	3	2	3	2	4	1	2	75	2	75	4	25	4	25	2	75	3	50	4	25	4	25	4	25	4	25	4	25	3	50	5	0	2	75	2	75	5	0	3	50	4	25
310	2	12	3	1	2	2	3	3	3	3	1	4	1	2	75	2	75	2	75	2	75	4	25	3	50	4	25	4	25	4	25	4	25	4	25	4	25	2	75	2	75	3	50	4	25	3	50	4	25
3	1	17.5	4	2	1	2	3	1	5	3	1	5	.	2	75	2	75	3	50	1	100	4	25	3	50	3	50	3	50	3	50	3	50	3	50	1	100	2	75	3	50	4	25	5	0	2	75	2	75
126	1	6.2	2	1	2	1	3	3	5	4	1	5	3	1	100	1	100	2	75	3	50	1	100	3	50	3	50	3	50	3	50	3	50	3	50	3	50	1	100	1	100	3	50	4	25	3	50	3	50
260	2	14.5	.	2	2	2	3	3	2	3	2	2	2	1	100	1	100	.	.	3	50	1	100	1	100	3	50	4	25	4	25	2	75	4	25	1	100	1	100	1	100	1	100	4	25	2	75	4	25
43	1	14.7	3	2	2	2	4	1	5	4	2	5	2	2	75	2	75	3	50	1	100	4	25	2	75	.	.	2	75	.	.	.	.	.	.	1	100	3	50	3	50	2	75	4	25	3	50	2	75
94	1	11.1	3	2	1	2	3	2	5	3	1	5	.	.	.	.	.	.	.	.	.	.	.	.	.	.	.	.	.	.	.	.	.	.	.	.	.	4	25	1	100	2	75	5	0	3	50	5	0
137	1	11.8	2	1	1	2	3	1	5	3	2	5	2	1	100	1	100	5	0	3	50	5	0	2	75	3	50	3	50	3	50	3	50	3	50	3	50	1	100	1	100	1	100	5	0	3	50	4	25
35	1	16	4	1	2	2	3	1	3	4	2	3	.	1	100	1	100	1	100	1	100	1	100	3	50	3	50	3	50	3	50	3	50	3	50	3	50	2	75	2	75	3	50	3	50	3	50	3	50
129	1	12.1	4	1	2	1	3	1	5	3	1	5	3	2	75	2	75	4	25	3	50	5	0	4	25	4	25	4	25	4	25	3	50	4	25	4	25	2	75	2	75	2	75	5	0	3	50	4	25
324	2	14	3	1	2	2	3	3	2	4	1	2	.	3	50	3	50	3	50	3	50	3	50	3	50	3	50	3	50	3	50	3	50	3	50	3	50	3	50	3	50	3	50	3	50	3	50	3	50
165	1	5.2	1	1	1	2	3	1	5	3	1	5	2	1	100	1	100	2	75	1	100	1	100	3	50	5	0	5	0	5	0	5	0	5	0	5	0	4	25	1	100	1	100	5	0	4	25	4	25
268	2	14.5	3	2	2	2	3	1	5	4	2	3	1	2	75	2	75	4	25	4	25	2	75	4	25	4	25	4	25	4	25	4	25	4	25	3	50	2	75	2	75	2	75	5	0	3	50	5	0
83	1	10.7	2	2	2	2	3	2	5	3	2	5	3	2	75	2	75	2	75	2	75	2	75	2	75	3	50	2	75	3	50	3	50	3	50	3	50	2	75	2	75	4	25	3	50	2	75	3	50
210	2	13	3	2	2	1	3	3	2	4	1	2	1	1	100	1	100	1	100	1	100	4	25	1	100	4	25	4	25	4	25	4	25	4	25	4	25	1	100	1	100	1	100	4	25	4	25	4	25
252	2	13	3	2	2	2	3	3	3	3	2	2	1	1	100	2	75	4	25	3	50	2	75	4	25	4	25	4	25	4	25	4	25	4	25	3	50	2	75	2	75	2	75	4	25	3	50	4	25
264	2	13.1	3	2	2	2	3	3	5	3	2	2	2	2	75	2	75	4	25	3	50	4	25	4	25	5	0	5	0	5	0	5	0	5	0	3	50	4	25	2	75	3	50	4	25	4	25	4	25
301	2	12	3	1	2	2	3	3	5	3	2	3	1	2	75	2	75	4	25	3	50	3	50	3	50	3	50	3	50	3	50	3	50	3	50	3	50	2	75	2	75	2	75	4	25	2	75	4	25
200	2	13	3	2	2	2	3	3	3	4	2	5	2	1	100	1	100	3	50	1	100	4	25	3	50	4	25	4	25	4	25	4	25	4	25	4	25	4	25	1	100	3	50	5	0	4	25	4	25
319	2	13.3	3	2	2	2	3	3	2	3	1	1	.	1	100	2	75	2	75	3	50	2	75	3	50	3	50	3	50	3	50	3	50	3	50	3	50	4	25	2	75	2	75	4	25	3	50	4	25
121	1	3.6	1	1	2	2	3	3	5	3	1	5	.	1	100	2	75	4	25	4	25	4	25	3	50	5	0	5	0	4	25	4	25	4	25	3	50	2	75	2	75	2	75	3	50	3	50	4	25
113	1	11.5	3	1	2	1	3	1	5	3	2	5	2	1	100	1	100	4	25	4	25	1	100	4	25	4	25	4	25	4	25	4	25	4	25	4	25	2	75	1	100	2	75	5	0	2	75	4	25
54	1	12.4	2	1	1	2	3	1	4	3	1	3	2	1	100	1	100	5	0	3	50	4	25	4	25	4	25	4	25	4	25	4	25	4	25	4	25	2	75	2	75	2	75	4	25	3	50	4	25
155	1	12.9	3	1	2	2	3	1	5	3	1	5	2	1	100	1	100	1	100	2	75	3	50	2	75	4	25	4	25	3	50	3	50	3	50	3	50	4	25	1	100	2	75	5	0	2	75	4	25
7	1	5.6	1	2	1	2	3	1	5	3	1	5	2	2	75	2	75	3	50	3	50	4	25	3	50	3	50	3	50	3	50	3	50	3	50	2	75	2	75	4	25	1	100	3	50	3	50	4	25
12	1	8.11	2	2	1	2	3	3	5	3	1	5	1	2	75	2	75	1	100	1	100	3	50	1	100	1	100	1	100	2	75	4	25	2	75	1	100	4	25	4	25	4	25	2	75	2	75	2	75
11	1	.	.	.	.	.	.	.	.	.	.	.	.	3	50	3	50	4	25	3	50	3	50	3	50	3	50	3	50	3	50	3	50	3	50	3	50	3	50	3	50	4	25	2	75	2	75	3	50
190	2	14.2	3	2	2	2	3	3	2	4	1	2	1	1	100	1	100	5	0	5	0	2	75	4	25	4	25	4	25	4	25	4	25	4	25	4	25	1	100	1	100	2	75	5	0	.	.	5	0
288	2	14	3	1	1	2	3	3	2	3	1	2	1	1	100	3	50	4	25	4	25	4	25	4	25	4	25	4	25	4	25	.	.	4	25	.	.	2	75	2	75	2	75	4	25	3	50	4	25
51	1	17.4	4	2	1	2	3	1	5	3	1	4	2	2	75	2	75	3	50	2	75	2	75	2	75	3	50	3	50	4	25	3	50	4	25	3	50	2	75	2	75	3	50	4	25	2	75	3	50
307	2	12	3	2	2	2	3	3	2	3	1	2	1	2	75	3	50	4	25	4	25	3	50	4	25	.	.	.	.	.	.	3	50	.	.	.	.	4	25	2	75	2	75	4	25	3	50	4	25
285	2	13.3	3	1	2	2	3	3	3	3	2	5	2	1	100	1	100	4	25	3	50	3	50	4	25	4	25	4	25	4	25	4	25	4	25	2	75	1	100	2	75	2	75	4	25	3	50	4	25
192	2	14.8	3	2	2	2	4	3	3	4	2	4	1	1	100	1	100	2	75	2	75	2	75	3	50	.	.	.	.	.	.	.	.	.	.	3	50	.	.	1	100	1	100	3	50	3	50	3	50
75	1	13.1	3	2	2	2	3	2	5	4	1	5	.	1	100	2	75	4	25	4	25	2	75	4	25	4	25	4	25	4	25	4	25	4	25	3	50	4	25	2	75	4	25	4	25	4	25	4	25
187	2	14	3	2	1	2	3	3	5	3	2	4	1	1	100	2	75	3	50	4	25	4	25	3	50	4	25	4	25	4	25	4	25	4	25	2	75	2	75	2	75	2	75	5	0	4	25	4	25
157	1	8.9	2	2	2	2	3	1	5	3	2	5	3	1	100	1	100	4	25	3	50	5	0	4	25	4	25	.	.	.	.	.	.	.	.	1	100	4	25	2	75	2	75	5	0	4	25	4	25
18	1	10	2	2	1	2	3	1	5	3	1	5	2	1	100	1	100	4	25	3	50	4	25	4	25	3	50	3	50	4	25	4	25	3	50	3	50	4	25	2	75	2	75	4	25	2	75	4	25
171	1	11.2	2	2	1	2	3	1	5	3	1	5	2	1	100	1	100	4	25	3	50	4	25	3	50	4	25	4	25	4	25	4	25	4	25	3	50	2	75	2	75	2	75	5	0	3	50	4	25
115	1	7.9	2	1	2	2	3	1	5	3	1	5	2	1	100	1	100	4	25	3	50	4	25	3	50	4	25	4	25	4	25	4	25	4	25	3	50	2	75	2	75	2	75	5	0	3	50	4	25
219	2	12	3	2	1	2	3	3	2	3	2	2	.	1	100	1	100	5	0	4	25	2	75	4	25	4	25	4	25	4	25	4	25	4	25	4	25	1	100	1	100	2	75	5	0	5	0	5	0
302	2	11	3	1	2	2	3	3	5	3	1	2	1	1	100	2	75	4	25	4	25	3	50	4	25	4	25	4	25	4	25	4	25	4	25	4	25	4	25	2	75	3	50	4	25	3	50	4	25
20	1	17.9	4	2	1	1	3	1	5	3	1	5	2	2	75	4	25	4	25	3	50	4	25	4	25	4	25	4	25	4	25	4	25	4	25	4	25	4	25	2	75	4	25	4	25	3	50	4	25
185	2	14	3	2	2	2	3	3	5	3	1	4	2	2	75	2	75	5	0	3	50	2	75	4	25	4	25	4	25	4	25	4	25	4	25	4	25	4	25	2	75	2	75	5	0	4	25	4	25
21	1	17.1	4	2	1	2	3	1	3	3	1	3	2	2	75	2	75	4	25	3	50	4	25	4	25	4	25	3	50	3	50	3	50	3	50	4	25	4	25	2	75	2	75	5	0	4	25	3	50
49	1	.	2	2	2	2	3	3	3	4	2	5	.	3	50	2	75	3	50	3	50	5	0	3	50	3	50	3	50	3	50	3	50	3	50	2	75	4	25	4	25	3	50	3	50	3	50	3	50
148	1	10.4	2	1	2	2	3	2	5	4	1	5	2	2	75	2	75	4	25	3	50	2	75	3	50	4	25	4	25	3	50	3	50	3	50	3	50	4	25	2	75	2	75	4	25	3	50	4	25
231	2	15	3	2	2	.	4	3	3	4	2	4	2	3	50	2	75	3	50	2	75	4	25	2	75	3	50	3	50	3	50	2	75	3	50	2	75	2	75	2	75	2	75	4	25	2	75	4	25
270	2	17	.	2	2	2	3	3	1	3	1	1	3	2	75	2	75	3	50	4	25	4	25	3	50	.	.	4	25	4	25	4	25	4	25	2	75	.	.	2	75	2	75	2	75	2	75	4	25
73	1	16.4	4	2	2	1	3	1	5	4	1	5	2	1	100	1	100	4	25	3	50	4	25	2	75	3	50	3	50	3	50	3	50	3	50	2	75	2	75	3	50	2	75	5	0	3	50	4	25
198	2	14	.	2	2	2	3	3	3	3	2	2	.	1	100	1	100	5	0	3	50	4	25	2	75	4	25	4	25	4	25	4	25	4	25	4	25	2	75	2	75	2	75	5	0	2	75	4	25
269	2	14	3	2	2	2	3	1	4	3	1	5	2	1	100	4	25	5	0	3	50	1	100	4	25	4	25	4	25	4	25	4	25	4	25	3	50	4	25	2	75	2	75	4	25	.	.	4	25
311	2	14	3	1	2	2	3	3	1	3	1	1	2	1	100	2	75	4	25	2	75	5	0	3	50	5	0	5	0	5	0	5	0	5	0	3	50	2	75	2	75	2	75	4	25	4	25	4	25
101	1	4.6	1	1	2	2	3	1	5	3	1	5	2	1	100	1	100	4	25	3	50	4	25	3	50	4	25	4	25	3	50	4	25	5	0	2	75	4	25	2	75	2	75	4	25	3	50	4	25
261	2	13	3	2	2	2	3	3	2	3	1	5	1	2	75	2	75	4	25	2	75	2	75	4	25	4	25	4	25	4	25	4	25	4	25	3	50	4	25	2	75	2	75	4	25	3	50	4	25
66	1	7.1	2	1	1	2	3	1	4	3	1	3	.	2	75	2	75	4	25	2	75	4	25	2	75	3	50	3	50	3	50	3	50	3	50	3	50	2	75	2	75	2	75	4	25	3	50	3	50
233	2	15	3	2	2	2	3	3	3	4	1	2	.	2	75	2	75	3	50	3	50	4	25	3	50	4	25	4	25	4	25	.	.	4	25	3	50	1	100	2	75	2	75	4	25	2	75	4	25
104	1	9.4	2	1	1	2	3	1	5	3	1	5	2	3	50	3	50	2	75	3	50	3	50	3	50	5	0	5	0	3	50	3	50	3	50	3	50	4	25	3	50	2	75	4	25	3	50	3	50
283	2	12	3	1	2	2	3	3	3	3	2	2	1	1	100	2	75	2	75	.	.	5	0	4	25	4	25	4	25	4	25	4	25	4	25	4	25	4	25	4	25	4	25	4	25	3	50	4	25
117	1	4.7	1	1	2	2	3	1	5	3	1	5	3	1	100	1	100	5	0	3	50	4	25	2	75	5	0	5	0	5	0	5	0	5	0	5	0	1	100	1	100	4	25	5	0	1	100	5	0
71	1	4.9	1	1	1	2	2	3	5	3	1	5	2	2	75	2	75	4	25	3	50	4	25	3	50	4	25	4	25	4	25	4	25	4	25	4	25	2	75	3	50	2	75	5	0	3	50	4	25
91	1	13	3	1	2	2	3	1	5	3	1	5	3	.	.	.	.	.	.	.	.	.	.	.	.	.	.	.	.	.	.	.	.	.	.	.	.	1	100	1	100	1	100	4	25	2	75	3	50
85	1	12.6	3	1	2	2	4	1	5	4	1	5	2	2	75	2	75	4	25	4	25	3	50	4	25	4	25	4	25	4	25	4	25	4	25	4	25	4	25	2	75	2	75	5	0	.	.	4	25
80	1	12	3	2	2	1	4	1	5	4	1	5	3	1	100	1	100	5	0	3	50	2	75	5	0	5	0	5	0	5	0	5	0	3	50	3	50	3	50	1	100	2	75	5	0	3	50	5	0
13	1	14	3	2	1	2	3	1	5	3	1	5	2	1	100	1	100	3	50	3	50	5	0	5	0	5	0	5	0	5	0	5	0	5	0	3	50	5	0	2	75	2	75	5	0	5	0	1	100
138	1	7.6	2	1	2	2	3	1	5	3	1	3	2	1	100	2	75	5	0	4	25	2	75	4	25	4	25	4	25	4	25	4	25	4	25	2	75	4	25	2	75	2	75	5	0	4	25	4	25
122	1	11.6	3	1	1	2	3	1	5	3	1	4	2	1	100	2	75	4	25	5	0	3	50	5	0	5	0	5	0	5	0	5	0	5	0	3	50	2	75	1	100	2	75	5	0	1	100	5	0
64	1	7	2	1	1	2	3	1	2	3	1	2	.	1	100	1	100	5	0	3	50	2	75	3	50	4	25	4	25	4	25	4	25	4	25	3	50	4	25	2	75	2	75	4	25	3	50	2	75
34	1	.	1	1	1	2	3	1	4	3	3	3	.	2	75	2	75	4	25	5	0	2	75	4	25	4	25	4	25	4	25	5	0	4	25	3	50	4	25	2	75	2	75	4	25	2	75	4	25
166	1	11	2	2	2	2	3	3	5	3	2	5	2	2	75	2	75	5	0	5	0	1	100	4	25	5	0	5	0	5	0	5	0	5	0	3	50	4	25	2	75	2	75	4	25	3	50	4	25
100	1	10.4	2	1	1	2	3	1	5	3	1	5	.	1	100	2	75	4	25	3	50	3	50	3	50	3	50	2	75	4	25	4	25	4	25	2	75	4	25	2	75	3	50	4	25	3	50	3	50
201	2	14	3	2	2	.	3	3	3	3	1	3	1	1	100	1	100	4	25	3	50	2	75	3	50	3	50	5	0	5	0	5	0	5	0	4	25	1	100	1	100	1	100	5	0	2	75	5	0
241	2	13.3	3	2	2	2	3	3	3	3	1	3	1	1	100	1	100	4	25	3	50	2	75	3	50	3	50	5	0	5	0	5	0	5	0	4	25	1	100	1	100	1	100	5	0	2	75	5	0
56	1	11.1	2	2	2	2	3	3	5	3	.	2	1	1	100	5	0	4	25	4	25	4	25	5	0	5	0	5	0	5	0	5	0	5	0	5	0	5	0	1	100	2	75	5	0	5	0	5	0
153	1	12	3	2	2	2	3	1	5	3	1	5	3	1	100	2	75	5	0	3	50	4	25	3	50	5	0	5	0	5	0	4	25	4	25	3	50	4	25	2	75	2	75	4	25	3	50	4	25
167	1	8.1	2	2	2	2	3	2	5	3	.	5	2	2	75	2	75	5	0	3	50	4	25	4	25	3	50	3	50	3	50	3	50	3	50	2	75	4	25	2	75	2	75	5	0	3	50	4	25
63	1	13	3	1	2	2	3	1	5	4	2	5	2	2	75	3	50	4	25	3	50	2	75	2	75	3	50	3	50	3	50	3	50	3	50	2	75	4	25	3	50	3	50	4	25	3	50	3	50
158	1	12	3	1	2	2	3	1	5	3	1	5	2	1	100	1	100	5	0	3	50	4	25	4	25	5	0	5	0	5	0	5	0	5	0	5	0	2	75	1	100	1	100	5	0	3	50	5	0
47	1	14.4	3	2	1	2	3	1	5	3	1	4	.	2	75	2	75	3	50	3	50	5	0	4	25	3	50	3	50	3	50	3	50	3	50	2	75	4	25	2	75	2	75	3	50	2	75	3	50
238	2	13.4	3	2	2	2	3	3	5	4	2	3	.	1	100	1	100	4	25	3	50	4	25	4	25	5	0	5	0	5	0	5	0	5	0	4	25	5	0	2	75	4	25	4	25	4	25	4	25
95	1	9.1	2	1	2	2	3	1	5	3	1	5	3	1	100	1	100	4	25	3	50	4	25	3	50	3	50	3	50	3	50	3	50	3	50	3	50	2	75	2	75	2	75	4	25	3	50	4	25
112	1	12.9	3	1	2	2	3	3	5	3	1	5	2	1	100	5	0	4	25	3	50	2	75	4	25	4	25	.	.	.	.	.	.	.	.	4	25	2	75	1	100	1	100	5	0	3	50	5	0
213	2	13	3	2	2	2	3	3	2	3	2	2	1	1	100	1	100	1	100	4	25	4	25	4	25	.	.	.	.	.	.	.	.	.	.	.	.	4	25	2	75	1	100	4	25	3	50	4	25
235	2	14	3	2	2	2	3	3	2	4	1	2	.	1	100	1	100	4	25	4	25	2	75	2	75	4	25	4	25	4	25	4	25	4	25	4	25	2	75	2	75	2	75	5	0	.	.	4	25
315	2	14	3	2	2	2	3	3	3	3	1	2	1	1	100	2	75	4	25	4	25	3	50	4	25	5	0	5	0	5	0	4	25	4	25	.	.	5	0	2	75	3	50	4	25	3	50	4	25
292	2	12	3	1	2	2	3	3	2	4	1	5	1	1	100	1	100	.	.	1	100	1	100	1	100	5	0	4	25	5	0	4	25	5	0	3	50	3	50	1	100	1	100	5	0	.	.	5	0
208	2	12	3	2	2	2	3	3	2	3	2	1	2	1	100	4	25	4	25	3	50	1	100	3	50	4	25	4	25	4	25	2	75	3	50	4	25	1	100	1	100	1	100	4	25	1	100	4	25
181	2	15	.	2	2	1	3	3	2	3	1	2	1	1	100	1	100	1	100	5	0	5	0	5	0	1	100	1	100	1	100	1	100	1	100	1	100	.	.	.	.	1	100	5	0	2	75	.	.
164	1	4.4	1	1	2	2	3	1	5	3	2	3	3	2	75	2	75	3	50	3	50	4	25	2	75	4	25	4	25	4	25	3	50	4	25	3	50	2	75	2	75	2	75	4	25	2	75	4	25
135	1	7.1	2	1	2	2	3	3	5	3	2	5	2	2	75	2	75	2	75	3	50	2	75	2	75	.	.	.	.	.	.	.	.	.	.	.	.	2	75	2	75	2	75	2	75	2	75	2	75
206	2	15.7	3	2	2	.	3	1	2	4	1	2	1	1	100	1	100	4	25	1	100	1	100	1	100	4	25	4	25	4	25	3	50	4	25	4	25	1	100	1	100	1	100	4	25	1	100	4	25
19	1	18	4	1	2	2	3	1	5	3	1	5	2	2	75	2	75	2	75	4	25	4	25	3	50	4	25	4	25	4	25	4	25	4	25	3	50	3	50	2	75	2	75	4	25	3	50	3	50
306	2	13	3	1	2	2	3	3	3	4	2	3	1	1	100	2	75	1	100	4	25	5	0	3	50	4	25	4	25	4	25	4	25	4	25	2	75	1	100	2	75	1	100	5	0	3	50	5	0
41	1	.	2	2	2	2	3	1	2	3	1	3	.	2	75	2	75	3	50	3	50	4	25	2	75	4	25	4	25	3	50	2	75	2	75	3	50	2	75	.	.	2	75	3	50	3	50	2	75
23	1	12.4	4	1	2	1	4	1	2	4	1	2	.	2	75	2	75	.	.	.	.	.	.	.	.	.	.	.	.	.	.	.	.	.	.	.	.	.	.	.	.	.	.	.	.	.	.	.	.
265	2	13	3	2	2	2	3	3	1	3	2	1	.	1	100	1	100	3	50	2	75	3	50	3	50	5	0	5	0	5	0	5	0	5	0	3	50	5	0	1	100	1	100	4	25	3	50	5	0
232	2	15.2	3	2	2	1	3	1	2	4	2	2	1	2	75	2	75	2	75	3	50	3	50	3	50	3	50	3	50	3	50	3	50	3	50	3	50	2	75	2	75	2	75	2	75	2	75	2	75
308	2	14	4	1	1	2	3	2	1	4	2	2	.	2	75	2	75	4	25	3	50	3	50	4	25	4	25	4	25	4	25	4	25	4	25	2	75	3	50	2	75	2	75	4	25	3	50	4	25
111	1	4.3	1	1	2	2	3	1	5	3	1	5	2	1	100	1	100	3	50	3	50	2	75	3	50	3	50	3	50	3	50	3	50	3	50	2	75	4	25	2	75	2	75	4	25	3	50	3	50
154	1	3.5	1	2	1	2	3	1	5	3	2	3	3	2	75	2	75	4	25	3	50	2	75	4	25	3	50	3	50	4	25	4	25	4	25	3	50	2	75	2	75	2	75	4	25	3	50	4	25
74	1	7.4	2	2	2	2	3	3	5	4	1	5	2	1	100	1	100	4	25	3	50	4	25	3	50	4	25	4	25	4	25	4	25	3	50	2	75	2	75	2	75	4	25	4	25	3	50	3	50
176	1	9.4	2	2	1	1	3	1	5	4	1	5	2	1	100	1	100	4	25	4	25	2	75	4	25	4	25	4	25	4	25	4	25	4	25	4	25	4	25	2	75	4	25	4	25	3	50	4	25
320	2	13	3	1	1	1	2	3	2	3	2	3	1	1	100	1	100	4	25	3	50	2	75	4	25	4	25	4	25	4	25	4	25	4	25	4	25	2	75	1	100	2	75	4	25	2	75	4	25
223	2	12	3	2	2	1	3	3	5	3	2	3	1	1	100	1	100	3	50	3	50	1	100	3	50	4	25	4	25	4	25	4	25	4	25	4	25	4	25	1	100	1	100	3	50	3	50	4	25
170	1	9.8	2	2	2	2	3	1	5	3	1	5	.	1	100	1	100	5	0	2	75	4	25	3	50	4	25	4	25	4	25	4	25	4	25	4	25	4	25	1	100	1	100	5	0	4	25	4	25
108	1	8.8	2	2	1	2	3	3	5	3	2	3	2	1	100	1	100	5	0	5	0	2	75	5	0	3	50	3	50	3	50	3	50	3	50	3	50	4	25	1	100	2	75	5	0	3	50	4	25
296	2	16	3	1	2	2	3	2	3	3	2	4	.	1	100	3	50	4	25	3	50	4	25	3	50	4	25	4	25	4	25	4	25	3	50	1	100	3	50	3	50	2	75	4	25	3	50	4	25
128	1	8.3	2	2	2	2	3	3	5	3	1	5	2	1	100	1	100	4	25	3	50	3	50	3	50	4	25	4	25	4	25	3	50	4	25	3	50	1	100	1	100	2	75	4	25	3	50	4	25
103	1	10.8	2	1	1	1	3	1	5	3	1	5	2	2	75	1	100	3	50	4	25	2	75	4	25	3	50	3	50	3	50	3	50	3	50	2	75	4	25	2	75	3	50	4	25	3	50	4	25
272	2	14.3	3	2	2	2	3	3	3	4	1	5	1	1	100	1	100	5	0	3	50	4	25	3	50	3	50	3	50	3	50	3	50	3	50	3	50	4	25	1	100	2	75	4	25	2	75	4	25
218	2	12	3	2	2	2	4	3	2	4	3	3	1	2	75	2	75	4	25	4	25	4	25	4	25	4	25	4	25	4	25	2	75	3	50	2	75	4	25	2	75	2	75	5	0	2	75	5	0
300	2	12	3	1	1	.	2	3	3	3	2	2	1	1	100	1	100	2	75	3	50	5	0	1	100	3	50	3	50	3	50	3	50	3	50	3	50	5	0	1	100	2	75	5	0	5	0	5	0
212	2	13	3	2	1	2	3	2	5	4	1	2	1	1	100	2	75	3	50	3	50	3	50	4	25	4	25	4	25	4	25	4	25	4	25	2	75	2	75	3	50	2	75	4	25	3	50	4	25
290	2	13	3	2	2	2	3	2	3	3	2	3	.	1	100	2	75	.	.	.	.	2	75	2	75	4	25	4	25	4	25	4	25	4	25	4	25	2	75	2	75	2	75	4	25	3	50	4	25
199	2	14	3	2	2	1	3	3	.	3	1	5	2	1	100	2	75	5	0	5	0	2	75	4	25	4	25	4	25	4	25	4	25	4	25	3	50	5	0	1	100	2	75	5	0	3	50	5	0
145	1	6.3	1	1	2	2	3	1	5	3	1	4	3	.	.	.	.	.	.	.	.	.	.	.	.	.	.	.	.	.	.	.	.	.	.	.	.	1	100	1	100	1	100	5	0	5	0	5	0
105	1	4.2	1	1	2	2	3	1	5	3	1	5	2	1	100	1	100	4	25	4	25	2	75	2	75	3	50	3	50	3	50	3	50	3	50	4	25	4	25	1	100	2	75	5	0	4	25	5	0
69	1	7.8	2	2	1	2	3	1	5	3	2	5	3	1	100	1	100	5	0	4	25	5	0	4	25	5	0	5	0	5	0	5	0	5	0	5	0	4	25	1	100	1	100	4	25	3	50	5	0
143	1	9	2	1	1	2	3	1	5	3	1	5	2	2	75	4	25	3	50	4	25	4	25	3	50	3	50	3	50	3	50	3	50	3	50	3	50	3	50	2	75	2	75	4	25	3	50	3	50
133	1	8.8	2	1	2	1	3	1	5	3	1	5	2	2	75	1	100	3	50	4	25	2	75	4	25	3	50	3	50	3	50	3	50	3	50	2	75	2	75	2	75	3	50	4	25	3	50	4	25
130	1	9.3	3	1	1	1	3	1	5	3	1	5	3	1	100	.	.	4	25	4	25	1	100	5	0	5	0	4	25	5	0	5	0	5	0	4	25	.	.	1	100	1	100	4	25	.	.	5	0
99	1	12.5	3	2	1	2	3	1	5	3	1	5	3	1	100	1	100	5	0	5	0	2	75	5	0	5	0	5	0	5	0	5	0	5	0	5	0	2	75	2	75	2	75	5	0	4	25	5	0
196	2	15	3	2	2	1	3	3	2	3	2	2	1	1	100	1	100	5	0	3	50	4	25	2	75	4	25	4	25	4	25	4	25	3	50	4	25	3	50	1	100	2	75	4	25	2	75	5	0
277	2	13	3	2	1	2	3	1	5	3	1	3	2	.	.	.	.	.	.	.	.	.	.	.	.	.	.	.	.	.	.	.	.	.	.	.	.	.	.	.	.	.	.	.	.	.	.	.	.
[truncated: 97 more columns]
